# Supplementary material for: Climate and Soil Properties Drive the Distribution of Minor and Trace Elements in Forest Soils of the Winter Olympic Core Area
Source: Biology (Basel). 2025 Jan 16;14(1):82. doi: 10.3390/biology14010082 (PMC11763068; doi:10.3390/biology14010082)
Supplement: Supplementary file 1 [file biology-14-00082-s001.zip]

Archive with 1 entries (1 files):
- biology-3381603-supplementary.pdf
